# Supplementary material for: Combining Users’ Needs With Health Behavior Models in Designing an Internet- and Mobile-Based Intervention for Physical Activity in Cardiac Rehabilitation
Source: JMIR Res Protoc. 2014 Jan 10;3(1):e4. doi: 10.2196/resprot.2725 (PMC3913925; doi:10.2196/resprot.2725)
Supplement: Supplementary file 1 [file resprot_v3i1e4_app1.zip]

Archive with 89 entries (84 files):
- Interactive thematic map/
- Interactive thematic map/.DS_Store
- __MACOSX/
- __MACOSX/Interactive thematic map/
- __MACOSX/Interactive thematic map/._.DS_Store
- Interactive thematic map/thematic map v5.html
- Interactive thematic map/thematic map v5.html_files/
- Interactive thematic map/thematic map v5.html_files/flashobject.js
- Interactive thematic map/thematic map v5.html_files/freemind2html.css
- Interactive thematic map/thematic map v5.html_files/hide.png
- Interactive thematic map/thematic map v5.html_files/icons/
- Interactive thematic map/thematic map v5.html_files/icons/attach.png
- Interactive thematic map/thematic map v5.html_files/icons/back.png
- Interactive thematic map/thematic map v5.html_files/icons/bell.png
- Interactive thematic map/thematic map v5.html_files/icons/bookmark.png
- Interactive thematic map/thematic map v5.html_files/icons/broken-line.png
- Interactive thematic map/thematic map v5.html_files/icons/button_cancel.png
- Interactive thematic map/thematic map v5.html_files/icons/button_ok.png
- Interactive thematic map/thematic map v5.html_files/icons/calendar.png
- Interactive thematic map/thematic map v5.html_files/icons/clanbomber.png
- Interactive thematic map/thematic map v5.html_files/icons/clock.png
- Interactive thematic map/thematic map v5.html_files/icons/closed.png
- Interactive thematic map/thematic map v5.html_files/icons/desktop_new.png
- Interactive thematic map/thematic map v5.html_files/icons/down.png
- Interactive thematic map/thematic map v5.html_files/icons/edit.png
- Interactive thematic map/thematic map v5.html_files/icons/family.png
- Interactive thematic map/thematic map v5.html_files/icons/fema.png
- Interactive thematic map/thematic map v5.html_files/icons/female1.png
- Interactive thematic map/thematic map v5.html_files/icons/female2.png
- Interactive thematic map/thematic map v5.html_files/icons/flag-black.png
- Interactive thematic map/thematic map v5.html_files/icons/flag-blue.png
- Interactive thematic map/thematic map v5.html_files/icons/flag-green.png
- Interactive thematic map/thematic map v5.html_files/icons/flag-orange.png
- Interactive thematic map/thematic map v5.html_files/icons/flag-pink.png
- Interactive thematic map/thematic map v5.html_files/icons/flag-yellow.png
- Interactive thematic map/thematic map v5.html_files/icons/flag.png
- Interactive thematic map/thematic map v5.html_files/icons/folder.png
- Interactive thematic map/thematic map v5.html_files/icons/forward.png
- Interactive thematic map/thematic map v5.html_files/icons/freemind_butterfly.png
- Interactive thematic map/thematic map v5.html_files/icons/full-0.png
- Interactive thematic map/thematic map v5.html_files/icons/full-1.png
- Interactive thematic map/thematic map v5.html_files/icons/full-2.png
- Interactive thematic map/thematic map v5.html_files/icons/full-3.png
- Interactive thematic map/thematic map v5.html_files/icons/full-4.png
- Interactive thematic map/thematic map v5.html_files/icons/full-5.png
- Interactive thematic map/thematic map v5.html_files/icons/full-6.png
- Interactive thematic map/thematic map v5.html_files/icons/full-7.png
- Interactive thematic map/thematic map v5.html_files/icons/full-8.png
- Interactive thematic map/thematic map v5.html_files/icons/full-9.png
- Interactive thematic map/thematic map v5.html_files/icons/go.png
- Interactive thematic map/thematic map v5.html_files/icons/gohome.png
- Interactive thematic map/thematic map v5.html_files/icons/group.png
- Interactive thematic map/thematic map v5.html_files/icons/help.png
- Interactive thematic map/thematic map v5.html_files/icons/hourglass.png
- Interactive thematic map/thematic map v5.html_files/icons/idea.png
- Interactive thematic map/thematic map v5.html_files/icons/info.png
- Interactive thematic map/thematic map v5.html_files/icons/kaddressbook.png
- Interactive thematic map/thematic map v5.html_files/icons/kmail.png
- Interactive thematic map/thematic map v5.html_files/icons/knotify.png
- Interactive thematic map/thematic map v5.html_files/icons/korn.png
- Interactive thematic map/thematic map v5.html_files/icons/ksmiletris.png
- Interactive thematic map/thematic map v5.html_files/icons/launch.png
- Interactive thematic map/thematic map v5.html_files/icons/licq.png
- Interactive thematic map/thematic map v5.html_files/icons/list.png
- Interactive thematic map/thematic map v5.html_files/icons/Mail.png
- Interactive thematic map/thematic map v5.html_files/icons/male1.png
- Interactive thematic map/thematic map v5.html_files/icons/male2.png
- Interactive thematic map/thematic map v5.html_files/icons/messagebox_warning.png
- Interactive thematic map/thematic map v5.html_files/icons/password.png
- Interactive thematic map/thematic map v5.html_files/icons/pencil.png
- Interactive thematic map/thematic map v5.html_files/icons/penguin.png
- Interactive thematic map/thematic map v5.html_files/icons/prepare.png
- Interactive thematic map/thematic map v5.html_files/icons/smiley-angry.png
- Interactive thematic map/thematic map v5.html_files/icons/smiley-neutral.png
- Interactive thematic map/thematic map v5.html_files/icons/smiley-oh.png
- Interactive thematic map/thematic map v5.html_files/icons/smily_bad.png
- Interactive thematic map/thematic map v5.html_files/icons/stop-sign.png
- Interactive thematic map/thematic map v5.html_files/icons/stop.png
- Interactive thematic map/thematic map v5.html_files/icons/up.png
- Interactive thematic map/thematic map v5.html_files/icons/wizard.png
- Interactive thematic map/thematic map v5.html_files/icons/xmag.png
- Interactive thematic map/thematic map v5.html_files/icons/yes.png
- Interactive thematic map/thematic map v5.html_files/ilink.png
- Interactive thematic map/thematic map v5.html_files/image.png
- Interactive thematic map/thematic map v5.html_files/leaf.png
- Interactive thematic map/thematic map v5.html_files/map.mm
- Interactive thematic map/thematic map v5.html_files/map_location.png
- Interactive thematic map/thematic map v5.html_files/show.png
- Interactive thematic map/thematic map v5.html_files/visorFreemind.swf
