# Supplementary material for: Combining Users’ Needs With Health Behavior Models in Designing an Internet- and Mobile-Based Intervention for Physical Activity in Cardiac Rehabilitation
Source: JMIR Res Protoc. 2014 Jan 10;3(1):e4. doi: 10.2196/resprot.2725 (PMC3913925; doi:10.2196/resprot.2725)
Supplement: Supplementary file 1 [file resprot_v3i1e4_app1.zip › Interactive thematic map/thematic map v5.html_files/flashobject.js]

/*
 * FlashObject embed
 * by Geoff Stearns (geoff@deconcept.com, http://www.deconcept.com/)
 *
 * v1.1.1 - 05-17-2005
 *
 * writes the embed code for a flash movie, includes plugin detection
 *
 * Usage:
 *
 *	myFlash = new FlashObject("path/to/swf.swf", "swfid", "width", "height", flashversion, "backgroundcolor");
 *	myFlash.write("objId");
 *
 * for best practices, see:
 *  http://blog.deconcept.com/2005/03/31/proper-flash-embedding-flashobject-best-practices/
 *
 */

var FlashObject = function(swf, id, w, h, ver, c) {
	this.swf = swf;
	this.id = id;
	this.width = w;
	this.height = h;
	this.version = ver;
	this.align = "middle";

	this.params = new Object();
	this.variables = new Object();

	this.redirect = "";
	this.sq = document.location.search.split("?")[1] || "";
	this.bypassTxt = "<p>Already have Macromedia Flash Player? <a href='?detectflash=false&"+ this.sq +"'>Click here if you have Flash Player "+ this.version +" installed</a>.</p>";
	
	if (c) this.color = this.addParam('bgcolor', c);
	this.addParam('quality', 'high'); // default to high
	this.doDetect = getQueryParamValue('detectflash');
}

var FOP = FlashObject.prototype;

FOP.addParam = function(name, value) { this.params[name] = value; }

FOP.getParams = function() { return this.params; }

FOP.getParam = function(name) { return this.params[name]; }

FOP.addVariable = function(name, value) { this.variables[name] = value; }

FOP.getVariable = function(name) { return this.variables[name]; }

FOP.getVariables = function() { return this.variables; }

FOP.getParamTags = function() {
    var paramTags = "";
    for (var param in this.getParams()) {
        paramTags += '<param name="' + param + '" value="' + this.getParam(param) + '" />';
    }
    return (paramTags == "") ? false:paramTags;
}

FOP.getHTML = function() {
    var flashHTML = "";
    if (navigator.plugins && navigator.mimeTypes.length) { // netscape plugin architecture
        flashHTML += '<embed type="application/x-shockwave-flash" src="' + this.swf + '" width="' + this.width + '" height="' + this.height + '" id="' + this.id + '" align="' + this.align + '"';
        for (var param in this.getParams()) {
            flashHTML += ' ' + param + '="' + this.getParam(param) + '"';
        }
        if (this.getVariablePairs()) {
            flashHTML += ' flashVars="' + this.getVariablePairs() + '"';
        }
        flashHTML += '></embed>';
    } else { // PC IE
        flashHTML += '<object classid="clsid:D27CDB6E-AE6D-11cf-96B8-444553540000" width="' + this.width + '" height="' + this.height + '" name="' + this.id + '" align="' + this.align + '">';
        flashHTML += '<param name="movie" value="' + this.swf + '" />';
        if (this.getParamTags()) {
            flashHTML += this.getParamTags();
        }
        if (this.getVariablePairs() != null) {
            flashHTML += '<param name="flashVars" value="' + this.getVariablePairs() + '" />';
        }
        flashHTML += '</object>';
    }
    return flashHTML;	
}

FOP.getVariablePairs = function() {
    var variablePairs = new Array();
    for (var name in this.getVariables()) { 
    	variablePairs.push(name + "=" + escape(this.getVariable(name))); 
    }
    return (variablePairs.length > 0) ? variablePairs.join("&"):false;
}

FOP.write = function(elementId) {
	if(detectFlash(this.version) || this.doDetect=='false') {
		if (elementId) {
			document.getElementById(elementId).innerHTML = this.getHTML();
		} else {
			document.write(this.getHTML());
		}
	} else {
		if (this.redirect != "") {
			document.location.replace(this.redirect);
		} else if (this.altTxt) {
			if (elementId) {
				document.getElementById(elementId).innerHTML = this.altTxt +""+ this.bypassTxt;
			} else {
				document.write(this.altTxt +""+ this.bypassTxt);
			}
		}
	}		
}

/* ---- detection functions ---- */
function getFlashVersion() {
	var flashversion = 0;
	if (navigator.plugins && navigator.mimeTypes.length) {
		var x = navigator.plugins["Shockwave Flash"];
		if(x && x.description) {
			var y = x.description;
   			flashversion = y.charAt(y.indexOf('.')-1);
			var aux= y.charAt(y.indexOf('.')-2);
			if("0123456789".indexOf(aux)!=-1) flashversion=aux+flashversion;
		}
	} else {
		result = false;
	    for(var i = 15; i >= 3 && result != true; i--){
   			execScript('on error resume next: result = IsObject(CreateObject("ShockwaveFlash.ShockwaveFlash.'+i+'"))','VBScript');
   			flashversion = i;
   		}
	}
	return flashversion;
}

function detectFlash(ver) {	return (getFlashVersion() >= ver) ? true:false; }

// get value of query string param
function getQueryParamValue(param) {
	var q = document.location.search || document.location.href.split("#")[1];
	if (q) {
		var detectIndex = q.indexOf(param +"=");
		var endIndex = (q.indexOf("&", detectIndex) > -1) ? q.indexOf("&", detectIndex) : q.length;
		if (q.length > 1 && detectIndex > -1) {
			return q.substring(q.indexOf("=", detectIndex)+1, endIndex);
		} else {
			return "";
		}
	}
}

/* add Array.push if needed */
if(Array.prototype.push == null){
	Array.prototype.push = function(item) { this[this.length] = item; return this.length; }
}
