# Supplementary material for: Combining Users’ Needs With Health Behavior Models in Designing an Internet- and Mobile-Based Intervention for Physical Activity in Cardiac Rehabilitation
Source: JMIR Res Protoc. 2014 Jan 10;3(1):e4. doi: 10.2196/resprot.2725 (PMC3913925; doi:10.2196/resprot.2725)
Supplement: Supplementary file 1 [file resprot_v3i1e4_app1.zip › Interactive thematic map/thematic map v5.html_files/freemind2html.css]

body { 
  background-color: #FFFFFF;
}

div.node { 
  padding-bottom:     1ex;
  padding-left:       2em;
}

div.cloud { 
  padding-bottom:     1ex;
  padding-left:       2em;
  background-color:   #C0C0FF;
  border-width:       2px;
  border-style:       solid;
  border-color:       #A0A0FF;
}

div.content { 
  border-width:       1px;
  border-style:   dashed;
  border-color:       #C0C0C0;
}

img.hideshow { 
  padding-right: 1ex;
}

img.ilink { 
  border-width: 0px;
  padding-left: 1ex;
}

/* for notes and image export, fc, 18.7.2005. */
.images {
 max-width:50%;
}

.nodecontent {display:inline;}

.note-and-attributes {
 margin-left:10%;
 color:#0000FF;
}

table.attributes {
	border-collapse:collapse;
	empty-cells:show;
	border:thin black solid;
}
table.attributes td,th {
	border:thin black solid;
	padding-top:2px;
	padding-bottom:2px;
	padding-left:3px;
	padding-right:3px;
}
table.attributes th {
	text-align:center;
}
table.attributes caption {
	margin-top:1em;
	font-style:italic;
	text-align:center;
}
/* Thanks to wolfgangradke, https://sourceforge.net/forum/message.php?msg_id=5991663 */
div.nodecontent > p {
	margin-top:0pt;
	margin-bottom:0pt;
	display:inline;
}

p + p { 
 	margin-top: 0.5em !important;
	display:block !important;
}
