# Supplementary material for: Combining Users’ Needs With Health Behavior Models in Designing an Internet- and Mobile-Based Intervention for Physical Activity in Cardiac Rehabilitation
Source: JMIR Res Protoc. 2014 Jan 10;3(1):e4. doi: 10.2196/resprot.2725 (PMC3913925; doi:10.2196/resprot.2725)
Supplement: Supplementary file 1 [file resprot_v3i1e4_app1.zip › Interactive thematic map/thematic map v5.html_files/map.mm]

<map version="1.0.1">
<!-- To view this file, download free mind mapping software FreeMind from http://freemind.sourceforge.net -->
<node CREATED="1372273338338" ID="ID_1172454234" MODIFIED="1380674655094" STYLE="bubble" TEXT="Physical activity Focus group">
<font NAME="SansSerif" SIZE="12"/>
<node CREATED="1372278463630" FOLDED="true" HGAP="18" ID="ID_1780203663" MODIFIED="1380675687421" POSITION="right" TEXT="Motivation" VSHIFT="7">
<node CREATED="1372278486017" ID="ID_1433257347" MODIFIED="1380674660363" TEXT="Prioritize"/>
<node CREATED="1372318361639" ID="ID_654115637" MODIFIED="1380674660377" TEXT="Personal responsibility for change"/>
</node>
<node CREATED="1372277756692" FOLDED="true" ID="ID_242407334" MODIFIED="1380675677101" POSITION="left" TEXT="Planning">
<font NAME="SansSerif" SIZE="12"/>
<node CREATED="1372320587297" ID="ID_797157055" MODIFIED="1380674660392" TEXT="Functionality: Diary"/>
<node CREATED="1372318285066" ID="ID_70020392" MODIFIED="1380674660397" TEXT="Plan activity"/>
<node CREATED="1372318291613" ID="ID_1630185074" MODIFIED="1380675399785" TEXT="Weekly plan"/>
<node CREATED="1372318310626" ID="ID_795187788" MODIFIED="1380674660426" TEXT="Realistic"/>
</node>
<node CREATED="1372277906729" FOLDED="true" ID="ID_1478918265" MODIFIED="1380675678442" POSITION="left" TEXT="Information">
<font NAME="SansSerif" SIZE="12"/>
<node CREATED="1372277929417" ID="ID_811747925" MODIFIED="1380674660447" TEXT="Ask an expert"/>
<node CREATED="1372277936354" ID="ID_931865866" MODIFIED="1380674660451" TEXT="Neutral/independent"/>
<node CREATED="1372332295741" ID="ID_1790436564" MODIFIED="1380674660457" TEXT="Training suggestions"/>
<node CREATED="1372332301062" ID="ID_1241095148" MODIFIED="1380674660472" TEXT="Right answers"/>
<node CREATED="1372277849567" ID="ID_1263547278" MODIFIED="1380674660478" TEXT="Forum as knowledge base"/>
</node>
<node CREATED="1372277974267" FOLDED="true" ID="ID_193394012" MODIFIED="1380675679736" POSITION="left" TEXT="Monitoring and feedback">
<font NAME="SansSerif" SIZE="12"/>
<node CREATED="1372277751417" ID="ID_1153966465" MODIFIED="1380674660505" TEXT="Monitoring">
<font NAME="SansSerif" SIZE="12"/>
</node>
<node CREATED="1372336091758" ID="ID_207773258" MODIFIED="1380674660511" TEXT="Feedback in form of statistics and graphs"/>
</node>
<node CREATED="1372278323417" FOLDED="true" ID="ID_863458565" MODIFIED="1380675680713" POSITION="left" TEXT="Integration to everyday life">
<node CREATED="1372278336882" ID="ID_1500374550" MODIFIED="1380674660524" TEXT="Activities of everyday life"/>
<node CREATED="1372327950228" ID="ID_1367665666" MODIFIED="1380674660543" TEXT="Simple changes"/>
<node CREATED="1372273405132" ID="ID_500451606" MODIFIED="1380674660546" STYLE="bubble" TEXT="Ubiqutous">
<font NAME="SansSerif" SIZE="12"/>
</node>
<node CREATED="1372278413005" ID="ID_23586818" MODIFIED="1380674660561" TEXT="Habit"/>
</node>
<node CREATED="1372278254942" FOLDED="true" ID="ID_1903041229" MODIFIED="1380675686403" POSITION="right" TEXT="Social" VSHIFT="2">
<node CREATED="1372278260097" ID="ID_413702506" MODIFIED="1380674575106" TEXT="Not alone"/>
<node CREATED="1372278263516" ID="ID_1707073480" MODIFIED="1380674660566" TEXT="Obligation"/>
<node CREATED="1372278290180" ID="ID_640144670" MODIFIED="1380674660572" TEXT="Social support"/>
<node CREATED="1372318222760" ID="ID_315590470" MODIFIED="1380674660578" TEXT="Encouragement"/>
<node CREATED="1372273711418" HGAP="22" ID="ID_1587018839" MODIFIED="1380674660596" STYLE="bubble" TEXT="Social SMS">
<font NAME="SansSerif" SIZE="12"/>
<node CREATED="1372273723670" HGAP="15" ID="ID_467233420" MODIFIED="1380674660600" STYLE="bubble" TEXT="Social support through SMS" VSHIFT="2">
<font NAME="SansSerif" SIZE="12"/>
</node>
</node>
<node CREATED="1372277760017" FOLDED="true" HGAP="22" ID="ID_703774649" MODIFIED="1380675685118" TEXT="Social Internet" VSHIFT="-1">
<font NAME="SansSerif" SIZE="12"/>
<node CREATED="1372277763804" HGAP="25" ID="ID_752227536" MODIFIED="1380675090833" TEXT="Competition" VSHIFT="18"/>
<node CREATED="1372277774554" HGAP="23" ID="ID_1133151156" MODIFIED="1380675096872" TEXT="Social obligation"/>
<node CREATED="1372277779303" ID="ID_971156256" MODIFIED="1380674648270" TEXT="Forum"/>
<node CREATED="1372277783104" ID="ID_1168423504" MODIFIED="1380674649395" TEXT="Facebook-like"/>
<node CREATED="1372277788491" ID="ID_1469230466" MODIFIED="1380674660605" TEXT="Training buddy"/>
<node CREATED="1372277793554" ID="ID_1557384954" MODIFIED="1380674660611" TEXT="Accessibility (closed/open)"/>
<node CREATED="1372277816655" ID="ID_853448348" MODIFIED="1380674660616" TEXT="Expert participating in forum"/>
<node CREATED="1372277859204" ID="ID_246250208" MODIFIED="1380674660626" TEXT="Photos in forum"/>
</node>
</node>
<node CREATED="1372327090148" FOLDED="true" HGAP="22" ID="ID_815325390" MODIFIED="1380675683987" POSITION="right" TEXT="Concerns/Potential problems" VSHIFT="-9">
<node CREATED="1372277986805" ID="ID_870932380" MODIFIED="1380674660640" TEXT="Limitation of technology when it comes to tailoring">
<font NAME="SansSerif" SIZE="12"/>
</node>
<node CREATED="1372318914171" ID="ID_578233511" MODIFIED="1380674660644" TEXT="Gender sensitive"/>
<node CREATED="1372331883936" ID="ID_964578445" MODIFIED="1380674660650" TEXT="Privacy"/>
<node CREATED="1372318411226" ID="ID_1519583774" MODIFIED="1380674660662" TEXT="Physical Activity Barriers/obstacles"/>
<node CREATED="1372318358852" ID="ID_350428465" MODIFIED="1380674660669" TEXT="Relapse"/>
<node CREATED="1372277952967" ID="ID_1580736589" MODIFIED="1380674660671" TEXT="Usability">
<font NAME="SansSerif" SIZE="12"/>
<node CREATED="1372277959333" ID="ID_185866783" MODIFIED="1380674660679" TEXT="Training in using the site"/>
<node CREATED="1372277962242" ID="ID_215005567" MODIFIED="1380674660693" TEXT="Obstacles"/>
</node>
</node>
</node>
</map>
